# Supplementary material for: Inhibitory Effect of Ulmus davidiana and Cornus officinalis Extracts on Osteoporotic Bone Loss In Vitro and In Vivo
Source: Medicina (Kaunas). 2022 Mar 23;58(4):466. doi: 10.3390/medicina58040466 (PMC9031261; doi:10.3390/medicina58040466)
Supplement: Supplementary file 1 [file medicina-58-00466-s001.zip]

Archive with 1 entries (1 files):
- medicina-1628721-supplementary.pdf
